# Supplementary material for: Hypocalcemia in Dairy Cows: A Systematic Review of Metabolic Implications and Management Strategies
Source: Life (Basel). 2026 Jun 28;16(7):1082. doi: 10.3390/life16071082 (PMC13412600; doi:10.3390/life16071082)
Supplement: Supplementary file 1 [file life-16-01082-s001.zip]

Archive with 3 entries (3 files):
- life-4413865-supplementary.pdf
- PRISMA_2020_abstract_checklist.pdf
- PRISMA_2020_Checklist.pdf
